# Supplementary material for: WINPEPI (PEPI-for-Windows): computer programs for epidemiologists
Source: Epidemiol Perspect Innov. 2004 Dec 17;1:6. doi: 10.1186/1742-5573-1-6 (PMC544871; doi:10.1186/1742-5573-1-6)
Supplement: Additional File 1 — WINPEPI package. WINPEPI programs, with manuals and Pepi Finder. [file 1742-5573-1-6-S1.zip]

Archive with 12 entries (12 files):
- Describe.exe
- Jointext.exe
- Pepinews.txt
- Compare2.exe
- Pairsetc.exe
- Compare2.pdf
- Describe.pdf
- Whatis.txt
- Readme.txt
- Whatis.exe
- Finder.hlp
- Pairsetc.pdf
