# Supplementary material for: WINPEPI (PEPI-for-Windows): computer programs for epidemiologists
Source: Epidemiol Perspect Innov. 2004 Dec 17;1:6. doi: 10.1186/1742-5573-1-6 (PMC544871; doi:10.1186/1742-5573-1-6)
Supplement: Additional File 1 — WINPEPI package. WINPEPI programs, with manuals and Pepi Finder. [file 1742-5573-1-6-S1.zip › Pepinews.txt]

PEPI NEWS  November 6, 2004 
~~~~~~~~~
Users of the Pepi computer programs for epidemiologists may be interested in this update.
The latest versions of Pepi-for-Windows programs are: COMPARE2, 1.31; DESCRIBE, 1.44; PAIRSetc, 1.15; WHATIS, 4.14.  Use of the latest versions and updated manuals is recommended. 

1. NEW
2. Newish
3. Downloading
4. About the WinPepi (Pepi-for-Windows) programs
5. About the DOS-based Pepi programs
6. Notes

1. NEW
~~~~~~
DESCRIBE now appraises "Yes-No" screening or diagnostic tests, compares them, appraises a combination of tests, and has a module for use in meta-analyses of studies of screening or diagnostic tests; the meta-analysis module can compare subgroups of studies and can appraise the effect of a numerical covariate; numerous graphs [ver. 1.40].

DESCRIBE performs Bartholomew's test for trend (applicable to rates or proportions in ordered categories) [ver. 1.42], and has an additional procedure for estimating prevalence from a cluster sample [ver. 1.43].

COMPARE2 can now do ridit analysis of a 2 x k table with ordered categories [ver. 1.31], and can impute missing values of one variable in a 2x2 table [ver. 1.30].

2. NEWISH
~~~~~~~~~
A Windows help file, FINDER.HLP, is now provided.  This is an alphabetical index that identifies the WinPepi modules that deal with a specific procedure or kind of study (e.g. "case-control study", "direct standardization", or "Mantel-Haenszel test"),  It also includes procedures found only in Pepi DOS programs.  It is called up by clicking on its icon, and can be printed for easy reference.

COMPARE2:
a. Analysis of results obtained by inverse sampling [ver. 1.24].
b. Confidence intervals for the generalized odds ratio for ordered categories [ver. 1.23]
c. For survival analyses:  pooled results for stratified data, and directly-standardized survival proportions to control for confounding [ver. 1.21].
d. Strickland-Lu test for the difference between changes in two independent groups, in a follow-up study comparing paired "before" and "after" ratings; and estimation of sample sizes for this test [ver. 1.17].
e. Two tests for a skewed funnel plot, for use in meta-analysis to indicate possible publication bias [ver. 1.12].
f. Modified computation of population attributable and preventive fractions and their confidence intervals [ver. 1.11].  
 
DESCRIBE:
a. Estimation of prevalence from cluster or stratified samples [ver. 1.34].
b. Confidence intervals for a rate or proportion determined by inverse sampling (case-finding until a given number of cases have been identified) [ver. 1.34].
c. Finite population corrections are now provided for proportions and means [ver. 1.34].  d. A heterogeneity test for the generalized odds ratios in separate strata, in comparisons of ordered categories [ver. 1.34].
e. SMRs and indirect standardization [ver. 1.30].
f. Poisson heterogeneity test for scores  [ver. 1.29]
g. Direct standardization [ver. 1.29]. 
h. Graphs (box-and-whisker plots, survival curves, seasonal peaks, regression lines, smoothed curves, and graphs showing required sample sizes under different conditions [ver. 0.26].
i. Sample sizes for estimating proportions, prevalences, and means, and for finding a given number of cases; for simple random samples, stratified samples (using proportional, optimal, or low-cost allocation), and cluster samples [ver. 0.20].
j. Appraisal of survival data (time-to-event data) [ver. 0.18].
k. Appraisal of the exhaustiveness (percent ascertainment) of overlapping data sources [ver. 0.16a].
l. Appraisal of seasonal variation [ver 0.16].

PAIRSetc:
a. Analysis of paired survival data [ver. 1.14].
b. Six intraclass correlation coefficients for use in different kinds of study, analysis of variable and fixed numbers of replicate measurements, 95% limits of agreement between replications of different methods of measurement [ver. 1.12].
c. Analysis of results obtained by inverse sampling [ver. 1.10].
d. Three data-entry options for estimating sample sizes for a McNemar test [ver. 1.09].
e. Sample size for estimating kappa with a specified confidence interval or lower confidence limit [ver. 1.08].
f. Confidence intervals for the generalized odds ratio for ordered categories [ver. 1.08].
g. Added procedures for categorical data: Stuart-Maxwell test for marginal homogeneity, for up to 20 categories; and the contribution of each pair of categories to disagreement [ver. 0.86].
h. Added procedures for the analysis of clustered matched-pair data [ver. 0.83].

WHATIS
Enhanced accuracy of "F from P-value" computation [ver. 4.14].

SCRN (appraisal of screening and diagnostic tests):
a. Computes the "gray zone" of indecisive results for tests that provide a range of values, i.e. results that cannot yield a post-test probability of 95% or more (indicating "disease present") or 5% or less ("disease absent") (see Coste J, Pouchot J: Internat. J. Epidem. 32:304, 2003) [ver. 4.01].
b. Appraises combinations of two tests (in parallel or in series) [ver. 4.03].
c. In a comparison of two tests, verified against a "gold standard" if either test is positive, computes the number of extra false positives for each extra true positive detected, as well as comparing sensitivity and false positive rates [ver. 4.0].

Minor changes have been made to a number of programs.

3. DOWNLOADING
~~~~~~~~~~~~~~
All programs can be downloaded free.

The WinPepi programs can be downloaded, with manuals and FINDER.HLP, from www.brixtonhealth.com   The manuals are in PDF format, and require Adobe Acrobat, which is also available from this site.

The latest versions of the DOS-based programs can be downloaded, together (in pepi404x.zip) or individually, from  www.sagebrushpress.com/pepibook.html
The zip file can also be downloaded from  www.simtel.net/pub/pd/54632.html
   
4. ABOUT THE WINPEPI (PEPI-FOR-WINDOWS) PROGRAMS
~~~~~~~~~~~~~~~~~~~~~~~~~~~~~~~~~~~~~~~~~~~~~~~~
COMPARE2 (with 28 modules) is for use in comparisons of two independent groups or samples (including the computation of sample sizes and power); it may be used for analyses and meta-analyses of cross-sectional, cohort and case-control studies and trials. It can handle categorical data (dichotomous, nominal or ordinal; including clustered binomial data) and numerical data (including survival times).

DESCRIBE (with 14 modules) provides procedures for use in descriptive epidemiology.  It offers procedures for appraising a rate or proportion, a sequence of rates or proportions, categorical data, numerical data (a frequency distribution or specified sequence of numbers), seasonal variation, and survival data, direct standardization, computation of SMRs or indirectly standardized rates, computation of sample sizes, the use of capture-recapture data, and the appraisal of screening and diagnostic tests.  

PAIRSETC (with 29 modules) is for use in comparisons of paired and other matched observations; it appraises differences, provides kappa and other measures of agreement, and can be used in reliability studies that compare replicate observations or methods of measurement; it computes sample sizes and power. 

WHATIS (with 4 modules) provides an expression evaluator (calculator), and computes confidence intervals for a variety of statistics, probability and inverse probability values, and time-spans.  Documented in the Pepi manual (see below).

The WinPepi package includes JOINTEXT [ver.1.12], a little program that merges text files.  This may be of use to WinPepi users who stash their result files (after using the inbuilt "Note" utility to label and annotate them).

5. ABOUT THE DOS-BASED PEPI PROGRAMS
~~~~~~~~~~~~~~~~~~~~~~~~~~~~~~~~~~~~
The latest versions of the 42 DOS-based programs are: DIRST: 4.01; FIT: 4.02, FREQ: 4.01; LOGISTIK: 4.01; LOGX: 4.01; MANNWHIT: 4.0a; MATCHED: 4.01; PAIRS: 4.06; RANKCORR: 4.01; RELATED: 4.01; SCRN: 4.05.  All others: 4.0.
    
The manual ("Computer Programs for Epidemiologists: PEPI v. 4.0". by J.H. Abramson and P.M. Gahlinger, Sagebrush Press, 2001) is available from Amazon.com and other booksellers.  A CD with the programs (version 4.0) is supplied with the manual.  Changes and errata are documented in UPDATE.TXT, which is contained in pepi404x.zip and can be viewed at
   http://www.sagebrushpress.com/pepibook.html 

The programs can be used in any version of Windows; they can be made more user-friendly by clicking on a suitable format, e.g. 8x12, or by pressing Alt-Enter (to toggle between a window and the full screen).  For Windows users, the WinPepi programs supplant some of the DOS-based programs.  

6. NOTES
~~~~~~~~
The latest Pepi news release can usually be found at www.sagebrushpress.com/pepibook.html

"Epidemiology Kept Simple: An Introduction to Traditional and Modern Epidemiology", 2nd edn, by B.B. Gerstman (Wiley-Liss 2003), makes frequent reference to Pepi programs.

Comments, questions and bug reports can be sent to pepifeedback@yahoo.co.uk 

Joe Abramson
