# Supplementary material for: WINPEPI (PEPI-for-Windows): computer programs for epidemiologists
Source: Epidemiol Perspect Innov. 2004 Dec 17;1:6. doi: 10.1186/1742-5573-1-6 (PMC544871; doi:10.1186/1742-5573-1-6)
Supplement: Additional File 1 — WINPEPI package. WINPEPI programs, with manuals and Pepi Finder. [file 1742-5573-1-6-S1.zip › Whatis.txt]

                              WHATIS
                              ~~~~~~
                              
WHATIS is a "ready reckoner" utility program, containing four modules:

Calculator
~~~~~~~~~~
This is an expression evaluator, whose special feature is that it can
save up to 24 values and 24 formulae, storing them in a disk file that
it creates for this purpose, enabling them to be recalled and used
(even in subsequent sessions) by entering labels (a, b, etc.) that
represent them.  This avoids repeated entry of the same numbers (e.g.
population denominators), facilitates the performance of calculations
in stages (by saving intermediate results for use in the next stage),
and permits recomputation of stored formulae, using new data.

C.I (confidence intervals)
~~~~~~~~~~~~~~~~~~~~~~~~~~
This module estimates confidence intervals for a variety of statistics.
It can also compute an approximate confidence level for values in the
ranges above/below any chosen point; this point might be (say) the
lowest rate ratio that a study was designed to detect (hence providing
a substitute for the calculation of power after a study's completion,
or the highest rate ratio regarded as trivial.

P-value
~~~~~~~
This module calculates the P-value corresponding to a given value of
z (the standard normal deviate), t, chi-square, or F, or vice versa.

Timespan
~~~~~~~~
This module calculates the time lapse between two dates, for use in
determining exposure periods, survival times, etc.  It can also
specify the dates that are a given distance from an index date.


Full information about WHATIS, including formulae, references, and
examples, is provided in the PEPI manual (Abramson JH, Gahlinger PM:
Computer Programs for Epidemiologists: PEPI V.4.0. Salt Lake City,
Utah: Sagebrush Press; 2001), which is available from Amazon.com and
other booksellers.


UPDATE (changes since publication of the manual):
~~~~~~
In WHATIS-C.I., exact Fisher's intervals are displayed for rates with
person-time denominators if there are up to 40 (and not 20) events.

WHATIS-C.I. now estimates the confidence level for values/above or
below a specific point, as described in the notes on CONFINT on pp.
44 and 46 of the PEPI manual.
                              
                                                       - May 26, 2004
