# Supplementary material for: WINPEPI (PEPI-for-Windows): computer programs for epidemiologists
Source: Epidemiol Perspect Innov. 2004 Dec 17;1:6. doi: 10.1186/1742-5573-1-6 (PMC544871; doi:10.1186/1742-5573-1-6)
Supplement: Additional File 1 — WINPEPI package. WINPEPI programs, with manuals and Pepi Finder. [file 1742-5573-1-6-S1.zip › Readme.txt]

The WINPEPI (PEPI-for-Windows) computer programs for epidemiologists are designed for use in practice and research in the health field and as learning or teaching aids. 

WINPEPI.ZIP contains four WINPEPI programs, three manuals, a "FINDER" help file, and a JOINTEXT utility.

Extract them to any folder of your choice.  If previous versions exist in the folder, replace them.  If you wish, create short-cuts on your Desktop.  No special installation procedure is required.

The programs are:
DESCRIBE, which provides procedures for use in descriptive epidemiology
COMPARE2, for use in comparisons of two independent groups or samples
PAIRSetc, for use in comparisons of paired and other matched observations
WHATIS, a "ready reckoner" utility program.

The manuals (for DESCRIBE, COMPARE2, and PAIRSetc) are in PDF format, and can be read or printed with Adobe Acrobat.  WHATIS is documented in the PEPI manual [Abramson JH, Gahlinger PM: Computer Programs for Epidemiologists: PEPI V.4.0. Salt Lake City, Utah: Sagebrush Press; 2001].

FINDER is a help file containing an alphabetical index that shows which WINPEPI programs and modules deal with a given procedure or kind of study (e.g. "case-control study", "direct standardization", "blocked randomization", "multiple logistic regression", or "smoothing of curves"); it can be used as an index to the manuals.  It includes the complementary procedures found in PEPI DOS programs but not in WINPEPI programs. (The DOS programs can be downloaded free from www.sagebrushpress.com/pepibook.html).  FINDER is called up by clicking on its icon, and can be printed for easy reference.

JOINTEXT is a simple utility program for merging text files.  Users who stash their result files may find it useful.

Recent changes and additions are listed in PepiNews.txt, which accompanies this file.

News about future updates of the WINPEPI programs will be available at www.sagebrushpress.com/pepibook.html, and future updates will be available at www.brixtonhealth.com.

Comments, questions and bug reports can be sent to pepifeedback@yahoo.co.uk 
